# Supplementary material for: Bergamot (Citrus bergamia), a (Poly)Phenol-Rich Source for Improving Osteosarcopenic Obesity: A Systematic Review
Source: Foods. 2024 Oct 27;13(21):3422. doi: 10.3390/foods13213422 (PMC11545342; doi:10.3390/foods13213422)
Supplement: Supplementary file 1 [file foods-13-03422-s001.zip]

Archive with 1 entries (1 files):
- foods-3242748-Supplementary material.xlsx
