# Supplementary material for: Bergamot (Citrus bergamia), a (Poly)Phenol-Rich Source for Improving Osteosarcopenic Obesity: A Systematic Review
Source: Foods. 2024 Oct 27;13(21):3422. doi: 10.3390/foods13213422 (PMC11545342; doi:10.3390/foods13213422)
Supplement: Supplementary file 1 [file foods-13-03422-s001.zip › foods-3242748-Supplementary material.xlsx]

## Sheet: PUBMED
BOOLEAN'S QUERY	RESULTS	SELECTED AT FIRST STEP
CITRUS BERGAMIA AND MUSCLE-SKELETAL SYSTEM (MUSCLE, BONE MINERAL DENSITY AND OBESITY)
Citrus bergamia AND Skeletal muscle	64	23
Citrus bergamia AND BMD (Bone mineral density)	11	3
Citrus Bergamia AND myokine	0
Citrus Bergamia AND body composition	110	12
Citrus Bergamia AND fat mass	98	10
Citrus Bergamia AND fat free mass	8
Citrus Bergamia AND Muscle Strength	10	1
Citrus Bergamia AND Muscle mass	36	2
Citrus Bergamia AND Obesity	499	19
CITRUS BERGAMIA AND OXIDATIVE DISTRESS RELATED SU METABOLIC SYNDROME AND OSO
Citrus Bergamia AND Free Radicals	658	88
Citrus bergamia AND oxidative stress	924	113
Citrus Bergamia AND ROS	425	102
Citrus Bergamia AND Reactive Oxygen Species	718	203
Citrus Bergamia AND Reactive nitrogen species	137	64
Citrus Bergamia AND Nitrogen Oxides	115	13
CITRUS BERGAMIA AND IMMUNE SYSTEM FACTORS ASSOCIATED WITH MUSCLE-SKELETAL MASS AND METABOLIC SYNDROME AND OSO
Citrus Bergamia AND cytokine	579	11
Citrus Bergamia AND Immune system	459	6
Citrus bergamia AND inflammaging	2	0
Citrus Bergamia AND aging	262	1
CITRUS BERGAMIA AND LIPIDIC ANG GLYCAEMIC PROFILE RELATED TO METABOLIC SYNDROME AND OSO
Citrus Bergamia AND cholesterol	446	45
Citrus Bergamia AND cholesterol LDL	148	29
Citrus Bergamia AND cholesterol HDL	103	25
Citrus Bergamia AND triglycerides	283	26
Citrus Bergamia AND insulin	318	67
Citrus Bergamia AND glycemia	16
Citrus Bergamia AND HbA1c	20
OTHERS
Bergamot	490
Citrus AND Bergamia	194
	TOT RECORDS IDENTIFIED
	7133	844
	TOT AFTER REMOVING DUPLICATES
	512
	TOT AFTER SCREENING (TOTAL asseseed for eligibility)
	123		(Including studies on Bone, Muscle, Obesity, Metabolic Syndrome and Dyslipidemia)
	TOT AFTER SCREENING (BONE)
	2
	TOT AFTER SCREENING (Muscle)
	3
	TOT AFTER SCREENING (Obesity)		(Including only Obesity)
	16
